# Supplementary material for: In Situ Growth of MIL-100(Fe) on Coconut Shell Activated Carbon for High-Efficiently Removal of Microplastics from Water
Source: Polymers (Basel). 2026 Mar 23;18(6):772. doi: 10.3390/polym18060772 (PMC13030399; doi:10.3390/polym18060772)
Supplement: Supplementary file 1 [file polymers-18-00772-s001.zip]

Archive with 1 entries (1 files):
- polymers-4194601-supplementary.pdf
